# Supplementary material for: Static charge is an ionic molecular fragment
Source: Nat Commun. 2024 Mar 5;15:1986. doi: 10.1038/s41467-024-46200-3 (PMC10914821; doi:10.1038/s41467-024-46200-3)
Supplement: Supplementary file 4 — Source Data [file 41467_2024_46200_MOESM4_ESM.xlsx]

## Sheet: Figure 2a
Figure 2a
		n	Charge Density (µC/m2)	Error bar
	Normal pressure (uncoated surface)	1	0.0695	0.0017
		2	0.1629	0.0282
		3	0.1057	0.0449
		4	0.2228	0.0407
		5	0.1658	0.031
		6	0.3262	0.0795
		7	0.2189	0.0793
		8	0.4414	0.02
		n	Charge Density (µC/m2)	Error bar
	Low pressure (uncoated surface)	1	0.0424	0.0328
		2	0.0741	0.0324
		3	0.0684	0.0393
		4	0.1435	0.0615
		5	0.1239	0.0738
		6	0.168	0.0612
		7	0.1563	0.0623
		8	0.2463	0.0875
		n	Charge Density (µC/m2)	Error bar
	Ultra-low pressure (uncoated surface)	1	0.0243	0.0128
		2	0.0607	0.0014
		3	0.0457	0.0164
		4	0.0699	0.057
		5	0.0537	0.0348
		6	0.1358	0.0337
		7	0.1046	0.0825
		8	0.155	0.0341
		n	Charge Density (µC/m2)	Error bar
	Normal pressure (coated surface)	1	-0.0377	0.0071
		2	-0.1156	0.0055
		3	-0.0457	0.0083
		4	-0.2127	0.0812
		5	-0.0885	0.0285
		6	-0.2657	0.0748
		7	-0.1267	0.0211
		8	-0.4154	0.0625
		n	Charge Density (µC/m2)	Error bar
	Low pressure (coated surface)	1	-0.0293	0.0301
		2	-0.0492	0.0364
		3	-0.0442	0.0235
		4	-0.0907	0.0316
		5	-0.0788	0.0619
		6	-0.1601	0.0508
		7	-0.1023	0.0814
		8	-0.2014	0.0936
		n	Charge Density (µC/m2)	Error bar
	Ultra-low pressure (coated surface)	1	-0.0237	0.0162
		2	-0.0535	0.0136
		3	-0.0271	0.015
		4	-0.0653	0.0543
		5	-0.0359	0.0238
		6	-0.1239	0.049
		7	-0.0527	0.0271
		8	-0.1468	0.0422

## Sheet: Figure 2b
Figure 2b
		n	Surface Roughness (nm)	Error bar
		1	2.15429	0.37771
		2	4.17167	1.18309
		3	3.38143	0.68604
		4	4.9625	1.19025
		5	4.27	0.58017
		6	5.59	0.77942
		7	4.995	1.05497
		8	6.8975	1.25574

## Sheet: Figure 3b
Figure 3b
		Binding energy (eV)	Intensity (arb. units) ×103
	Mica before contact	290	1.2025	1.29769	1.2025
		289.9	1.29	1.30129	1.2025
		289.8	1.3075	1.30507	1.20248
		289.7	1.26	1.30908	1.20246
		289.6	1.335	1.31333	1.20244
		289.5	1.295	1.31783	1.20241
		289.4	1.2925	1.32262	1.20239
		289.3	1.3725	1.32772	1.20237
		289.2	1.3625	1.33313	1.20233
		289.1	1.4225	1.3389	1.20229
		289	1.5525	1.34506	1.20224
		288.9	1.6175	1.35161	1.20216
		288.8	1.62	1.35862	1.20206
		288.7	1.5525	1.36615	1.20197
		288.6	1.5425	1.37426	1.20189
		288.5	1.645	1.38299	1.20181
		288.4	1.6525	1.3924	1.2017
		288.3	1.64	1.40256	1.2016
		288.2	1.5375	1.41357	1.2015
		288.1	1.62	1.42555	1.20142
		288	1.5825	1.43856	1.20132
		287.9	1.495	1.45275	1.20123
		287.8	1.545	1.46827	1.20117
		287.7	1.4625	1.48527	1.20109
		287.6	1.4525	1.50396	1.20103
		287.5	1.4675	1.52455	1.20097
		287.4	1.39	1.5473	1.2009
		287.3	1.51	1.57253	1.20086
		287.2	1.5175	1.60056	1.20079
		287.1	1.525	1.63185	1.20072
		287	1.555	1.66693	1.20064
		286.9	1.6	1.7064	1.20056
		286.8	1.595	1.75101	1.20047
		286.7	1.71	1.8017	1.20038
		286.6	1.7025	1.8596	1.20026
		286.5	1.6625	1.92617	1.20014
		286.4	1.8275	2.00331	1.20003
		286.3	2.01	2.09344	1.19989
		286.2	2.065	2.19993	1.1997
		286.1	2.185	2.32762	1.1995
		286	2.5175	2.48318	1.19927
		285.9	2.65	2.67609	1.19896
		285.8	3.095	2.91961	1.19863
		285.7	3.6175	3.23137	1.19819
		285.6	4.13	3.63443	1.19763
		285.5	4.6075	4.15643	1.19695
		285.4	5.54	4.82866	1.19616
		285.3	6.3625	5.68277	1.19515
		285.2	7.46	6.74526	1.19395
		285.1	8.7675	8.02847	1.1925
		285	9.8575	9.5096	1.19074
		284.9	11.0225	11.0983	1.18873
		284.8	12.12	12.5941	1.18645
		284.7	12.6975	13.6801	1.18391
		284.6	13.1425	14.0325	1.18124
		284.5	12.975	13.5258	1.17847
		284.4	12.345	12.3348	1.17573
		284.3	11.4875	10.7971	1.17314
		284.2	10.47	9.2127	1.17075
		284.1	9.1825	7.75899	1.16859
		284	7.835	6.51161	1.16673
		283.9	6.5625	5.48493	1.16519
		283.8	5.565	4.66339	1.16394
		283.7	4.46	4.01883	1.16292
		283.6	3.625	3.51889	1.16215
		283.5	3.11	3.13295	1.16158
		283.4	2.5925	2.83398	1.16113
		283.3	2.0775	2.60003	1.1608
		283.2	1.91	2.4142	1.16058
		283.1	1.585	2.26384	1.16041
		283	1.51	2.14007	1.16031
		282.9	1.3625	2.03652	1.16023
		282.8	1.3275	1.94875	1.16018
		282.7	1.34	1.87354	1.16015
		282.6	1.3375	1.80848	1.1601
		282.5	1.25	1.75181	1.16006
		282.4	1.27	1.70216	1.16004
		282.3	1.2025	1.65841	1.16002
		282.2	1.16	1.6197	1.16001
		282.1	1.125	1.58527	1.16001
		282	1.16	1.55453	1.16001
		281.9	1.18	1.52696	1.16001
		281.8	1.2	1.50214	1.16001
		281.7	1.1675	1.47974	1.16
		281.6	1.2625	1.45944	1.16
		281.5	1.175	1.44098	1.15998
		281.4	1.1975	1.42418	1.15997
		281.3	1.2025	1.40882	1.15996
		281.2	1.1075	1.39476	1.15995
		281.1	1.175	1.38186	1.15996
		281	1.13	1.36998	1.15996
		280.9	1.1875	1.35903	1.15997
		280.8	1.115	1.3489	1.15996
		280.7	1.135	1.33953	1.15997
		280.6	1.1	1.33084	1.15998
		280.5	1.1725	1.32277	1.15999
		280.4	1.1175	1.31524	1.15999
		280.3	1.1275	1.30823	1.16
		280.2	1.175	1.30168	1.16001
		280.1	1.1725	1.29554	1.16
		280	1.16	1.2898	1.16
		Binding energy (eV)	Intensity (arb. units) ×103
	C1-mica	290	1.40571	1.44403	1.40571	1.42419	1.42556
		289.9	1.37	1.44509	1.40501	1.42418	1.42592
		289.8	1.32857	1.44627	1.40431	1.42422	1.42636
		289.7	1.38	1.44759	1.40361	1.42431	1.4269
		289.6	1.36714	1.44907	1.40291	1.42444	1.42755
		289.5	1.34	1.45071	1.40221	1.42462	1.42831
		289.4	1.41	1.45254	1.40151	1.42485	1.42921
		289.3	1.40143	1.45458	1.40081	1.42515	1.43025
		289.2	1.4	1.45685	1.40011	1.42551	1.43146
		289.1	1.38143	1.45938	1.39941	1.42594	1.43286
		289	1.35	1.4622	1.39871	1.42644	1.43448
		288.9	1.34714	1.46536	1.39801	1.42703	1.43634
		288.8	1.40143	1.46888	1.39731	1.42771	1.43849
		288.7	1.38857	1.47284	1.39661	1.42849	1.44096
		288.6	1.35714	1.47731	1.39591	1.42939	1.44384
		288.5	1.36429	1.48236	1.39521	1.4304	1.44717
		288.4	1.39571	1.4881	1.39451	1.43155	1.45107
		288.3	1.44714	1.49467	1.39381	1.43284	1.45565
		288.2	1.36	1.50224	1.39311	1.4343	1.46106
		288.1	1.46429	1.51101	1.39241	1.43594	1.46749
		288	1.45714	1.52125	1.39171	1.43778	1.47519
		287.9	1.52714	1.53327	1.39101	1.43985	1.48443
		287.8	1.54	1.54743	1.39031	1.44217	1.49558
		287.7	1.53571	1.56418	1.38961	1.44478	1.50901
		287.6	1.56571	1.58399	1.38891	1.44771	1.5252
		287.5	1.57714	1.6074	1.38821	1.451	1.54462
		287.4	1.66143	1.63497	1.38751	1.45471	1.56778
		287.3	1.73429	1.66725	1.38681	1.45889	1.59517
		287.2	1.76571	1.70473	1.38611	1.46361	1.62723
		287.1	1.84286	1.74783	1.38541	1.46896	1.66428
		287	1.98286	1.79673	1.38471	1.47503	1.70641
		286.9	1.95714	1.85123	1.38401	1.48195	1.7533
		286.8	1.95286	1.91053	1.38331	1.48986	1.80398
		286.7	2.01857	1.97287	1.38261	1.49895	1.85653
		286.6	2.06	2.0353	1.38191	1.50949	1.90773
		286.5	2.09286	2.09352	1.38121	1.52179	1.95295
		286.4	2.09714	2.14243	1.38051	1.53629	1.98665
		286.3	2.08286	2.17742	1.37981	1.55358	2.00365
		286.2	2.12571	2.19625	1.37911	1.57443	2.00093
		286.1	2.10857	2.2003	1.37841	1.59987	1.97885
		286	2.11429	2.19449	1.37771	1.6312	1.941
		285.9	2.26429	2.18581	1.37701	1.67008	1.89275
		285.8	2.19857	2.18169	1.37631	1.71845	1.83955
		285.7	2.35	2.18871	1.37561	1.77855	1.78577
		285.6	2.33714	2.21226	1.37491	1.85285	1.73433
		285.5	2.32143	2.25652	1.37421	1.9438	1.68694
		285.4	2.43857	2.32446	1.37351	2.05355	1.64442
		285.3	2.58286	2.41772	1.37281	2.18356	1.60698
		285.2	2.59	2.53599	1.37211	2.33362	1.57448
		285.1	2.72143	2.6759	1.37141	2.50074	1.54658
		285	2.85571	2.82886	1.37071	2.67677	1.52281
		284.9	2.95143	2.97888	1.37001	2.84622	1.50268
		284.8	3.00286	3.102	1.36931	2.98564	1.48568
		284.7	3.08286	3.17081	1.36861	3.06809	1.47134
		284.6	2.99429	3.16522	1.36791	3.07393	1.4592
		284.5	2.98857	3.08314	1.36721	3.00146	1.44889
		284.4	2.93714	2.94159	1.36651	2.86803	1.44007
		284.3	2.78286	2.7669	1.36581	2.70026	1.43246
		284.2	2.76571	2.58339	1.36511	2.52267	1.42583
		284.1	2.71429	2.40758	1.36441	2.352	1.42
		284	2.42857	2.24854	1.36371	2.19743	1.41482
		283.9	2.30143	2.1099	1.36301	2.06272	1.41019
		283.8	2.19286	1.99206	1.36231	1.94837	1.406
		283.7	2.05857	1.89373	1.36161	1.85316	1.40219
		283.6	1.87571	1.81272	1.36091	1.77493	1.3987
		283.5	1.64286	1.74657	1.36021	1.71129	1.39549
		283.4	1.55286	1.6928	1.35951	1.65979	1.39252
		283.3	1.50143	1.64907	1.35881	1.61812	1.38976
		283.2	1.39571	1.61337	1.35811	1.5843	1.38719
		283.1	1.39429	1.58397	1.35741	1.55661	1.38478
		283	1.37857	1.55948	1.35671	1.53369	1.38251
		282.9	1.3	1.53884	1.35601	1.51449	1.38037
		282.8	1.34714	1.52121	1.35531	1.49818	1.37834
		282.7	1.31571	1.50597	1.35461	1.48416	1.37643
		282.6	1.29714	1.49265	1.35391	1.47196	1.3746
		282.5	1.33857	1.48089	1.35321	1.46125	1.37285
		282.4	1.36429	1.47043	1.35251	1.45176	1.37119
		282.3	1.27	1.46107	1.35181	1.4433	1.36959
		282.2	1.29429	1.45264	1.35111	1.4357	1.36805
		282.1	1.31857	1.44501	1.35041	1.42885	1.36658
		282	1.25714	1.43806	1.34971	1.42263	1.36515
		281.9	1.34571	1.43172	1.34901	1.41696	1.36377
		281.8	1.33714	1.4259	1.34831	1.41178	1.36243
		281.7	1.27286	1.42055	1.34761	1.40703	1.36114
		281.6	1.34286	1.4156	1.34691	1.40264	1.35988
		281.5	1.35143	1.41102	1.34621	1.39858	1.35865
		281.4	1.31571	1.40676	1.34551	1.39482	1.35746
		281.3	1.33714	1.40279	1.34481	1.39131	1.35629
		281.2	1.34714	1.39907	1.34411	1.38803	1.35515
		281.1	1.29143	1.39559	1.34341	1.38496	1.35404
		281	1.40286	1.39231	1.34271	1.38208	1.35295
		280.9	1.29857	1.38922	1.34201	1.37936	1.35188
		280.8	1.24429	1.3863	1.34131	1.37679	1.35082
		280.7	1.30429	1.38353	1.34061	1.37435	1.34979
		280.6	1.32857	1.38091	1.33991	1.37204	1.34878
		280.5	1.33429	1.37841	1.33921	1.36985	1.34778
		280.4	1.31	1.37603	1.33851	1.36775	1.34679
		280.3	1.29429	1.37375	1.33781	1.36574	1.34582
		280.2	1.33571	1.37157	1.33711	1.36383	1.34486
		280.1	1.26143	1.36949	1.33641	1.36198	1.34392
		280	1.33571	1.36748	1.33571	1.36021	1.34298
		Binding energy (eV)	Intensity (arb. units) ×103
	C2-mica	290	1.50667	1.59188	1.50667	1.55236	1.54618
		289.9	1.54333	1.59557	1.50667	1.55409	1.54815
		289.8	1.49167	1.59949	1.50665	1.55589	1.55024
		289.7	1.65833	1.6037	1.50665	1.55783	1.55253
		289.6	1.56	1.60812	1.50657	1.55978	1.5549
		289.5	1.59833	1.61292	1.50653	1.56192	1.55753
		289.4	1.59833	1.61806	1.50648	1.56417	1.56037
		289.3	1.68167	1.62359	1.50643	1.56657	1.56344
		289.2	1.61333	1.6295	1.50632	1.56908	1.56675
		289.1	1.63667	1.63594	1.50626	1.5718	1.5704
		289	1.705	1.6429	1.50618	1.57469	1.57439
		288.9	1.71167	1.65042	1.50607	1.57775	1.57874
		288.8	1.73	1.6586	1.50595	1.58103	1.58352
		288.7	1.74	1.66752	1.50582	1.58455	1.58879
		288.6	1.61167	1.67729	1.50568	1.58833	1.59463
		288.5	1.67	1.68808	1.50562	1.59249	1.60121
		288.4	1.74667	1.69995	1.50552	1.59694	1.60853
		288.3	1.79167	1.71303	1.50538	1.60171	1.6167
		288.2	1.74833	1.72754	1.50521	1.60685	1.6259
		288.1	1.755	1.74381	1.50507	1.61247	1.6364
		288	1.81	1.76211	1.50492	1.61859	1.64844
		287.9	1.905	1.78283	1.50475	1.62524	1.66234
		287.8	1.94167	1.80646	1.50451	1.63245	1.67852
		287.7	1.90167	1.83368	1.50426	1.64035	1.69759
		287.6	1.96167	1.86537	1.50402	1.64907	1.72032
		287.5	2.04333	1.90245	1.50375	1.65866	1.74755
		287.4	2.09667	1.94613	1.50344	1.66923	1.78034
		287.3	2.11	1.99783	1.50309	1.68094	1.81998
		287.2	2.16333	2.05916	1.50274	1.69399	1.86791
		287.1	2.17167	2.13189	1.50235	1.70855	1.92568
		287	2.21833	2.21787	1.50196	1.72491	1.99491
		286.9	2.34667	2.31891	1.50154	1.74334	2.07711
		286.8	2.41167	2.43657	1.50104	1.76413	2.17349
		286.7	2.53667	2.57203	1.50051	1.78776	2.28478
		286.6	2.78333	2.7256	1.4999	1.81475	2.41076
		286.5	2.97	2.89584	1.49915	1.8457	2.54929
		286.4	3.16333	3.07888	1.49829	1.88153	2.69564
		286.3	3.21833	3.26707	1.49732	1.92341	2.84098
		286.2	3.30667	3.44854	1.49631	1.97298	2.97187
		286.1	3.68167	3.60849	1.49525	2.03247	3.07126
		286	3.625	3.73317	1.49397	2.10486	3.12228
		285.9	3.685	3.81723	1.49272	2.19483	3.11512
		285.8	3.82	3.86798	1.49144	2.30851	3.05091
		285.7	3.93833	3.90553	1.49007	2.45413	2.94148
		285.6	4.02333	3.95789	1.48864	2.64256	2.80398
		285.5	4.21	4.05478	1.48716	2.88686	2.65507
		285.4	4.455	4.22355	1.48556	3.20183	2.50729
		285.3	4.83	4.48733	1.48382	3.60265	2.3685
		285.2	5.28	4.86316	1.48186	4.1022	2.24282
		285.1	5.52167	5.35928	1.47964	4.70719	2.13172
		285	6.03167	5.96678	1.47727	5.40867	2.03539
		284.9	6.55167	6.64492	1.47461	6.16674	1.95279
		284.8	7.09	7.30162	1.47164	6.89066	1.88259
		284.7	7.33	7.78765	1.46835	7.43276	1.82323
		284.6	7.72333	7.94345	1.46491	7.6351	1.77327
		284.5	7.20667	7.6955	1.46125	7.42566	1.73109
		284.4	7.03667	7.11465	1.45789	6.87671	1.69582
		284.3	6.90833	6.35794	1.45462	6.14652	1.66604
		284.2	6.24167	5.57207	1.45143	5.38282	1.64067
		284.1	5.37667	4.84672	1.44862	4.67618	1.61917
		284	4.83	4.2213	1.44632	4.06666	1.60096
		283.9	4.205	3.704	1.44434	3.56303	1.58531
		283.8	3.58	3.288	1.44273	3.15888	1.57184
		283.7	3.01167	2.95992	1.44147	2.84118	1.56021
		283.6	2.63	2.70406	1.44055	2.59447	1.55015
		283.5	2.33167	2.50539	1.43986	2.40392	1.54133
		283.4	2.10667	2.35059	1.43934	2.25637	1.53356
		283.3	1.91	2.22875	1.43894	2.14103	1.52666
		283.2	1.63	2.13142	1.43867	2.04956	1.52053
		283.1	1.61333	2.05234	1.43856	1.97578	1.51512
		283	1.64333	1.98687	1.43846	1.91512	1.51021
		282.9	1.585	1.93179	1.43834	1.86441	1.50571
		282.8	1.48	1.88486	1.43825	1.82148	1.50163
		282.7	1.44833	1.8445	1.43822	1.78477	1.49795
		282.6	1.465	1.80944	1.43822	1.75306	1.49459
		282.5	1.45833	1.77875	1.4382	1.72545	1.4915
		282.4	1.51333	1.75173	1.43819	1.70127	1.48865
		282.3	1.445	1.72778	1.43815	1.67994	1.48598
		282.2	1.44	1.70651	1.43814	1.6611	1.48356
		282.1	1.46833	1.68752	1.43814	1.64435	1.48131
		282	1.425	1.67046	1.43813	1.62938	1.47921
		281.9	1.45	1.65512	1.43813	1.61598	1.47728
		281.8	1.395	1.64125	1.43813	1.60391	1.47546
		281.7	1.42333	1.62871	1.43815	1.59306	1.4738
		281.6	1.43833	1.61729	1.43816	1.58321	1.47224
		281.5	1.48167	1.60686	1.43816	1.57426	1.47076
		281.4	1.475	1.5973	1.43813	1.56607	1.46936
		281.3	1.48	1.58853	1.43811	1.5586	1.46804
		281.2	1.39833	1.58047	1.43809	1.55176	1.4668
		281.1	1.44667	1.57308	1.43811	1.54552	1.46568
		281	1.44333	1.56623	1.43811	1.53975	1.46459
		280.9	1.32667	1.5599	1.4381	1.53443	1.46358
		280.8	1.36333	1.5541	1.43817	1.52958	1.46268
		280.7	1.465	1.54869	1.43821	1.52508	1.46182
		280.6	1.45833	1.5436	1.4382	1.52085	1.46094
		280.5	1.395	1.53886	1.43818	1.51692	1.46012
		280.4	1.32833	1.53446	1.43821	1.5133	1.45938
		280.3	1.40833	1.53039	1.43827	1.50996	1.45871
		280.2	1.38	1.52654	1.43829	1.5068	1.45804
		280.1	1.425	1.52295	1.43833	1.50386	1.45741
		280	1.43833	1.51955	1.43833	1.50109	1.45679
		Binding energy (eV)	Intensity (arb. units) ×103
	C3-mica	290	1.4325	1.46756	1.4325	1.45467	1.44539
		289.9	1.4025	1.46904	1.4325	1.4555	1.44604
		289.8	1.365	1.47065	1.43254	1.45642	1.44676
		289.7	1.445	1.47241	1.43262	1.45743	1.44759
		289.6	1.3575	1.47419	1.4326	1.45841	1.44838
		289.5	1.3475	1.4762	1.43269	1.45955	1.44934
		289.4	1.505	1.47836	1.4328	1.46076	1.45039
		289.3	1.4725	1.48048	1.43271	1.46186	1.45133
		289.2	1.3875	1.48281	1.43266	1.46307	1.4524
		289.1	1.41	1.48543	1.43272	1.46447	1.45368
		289	1.3675	1.48823	1.43274	1.46594	1.45504
		288.9	1.4475	1.49131	1.43282	1.46755	1.45658
		288.8	1.3875	1.49454	1.4328	1.46917	1.45817
		288.7	1.3525	1.49813	1.43286	1.47099	1.46001
		288.6	1.47	1.50209	1.43296	1.47297	1.46207
		288.5	1.43	1.50626	1.43291	1.47496	1.46421
		288.4	1.4025	1.51089	1.43291	1.47716	1.46665
		288.3	1.4625	1.51602	1.43295	1.47956	1.46941
		288.2	1.425	1.52162	1.43292	1.48208	1.47245
		288.1	1.47	1.52789	1.43293	1.48487	1.47595
		288	1.495	1.53484	1.43288	1.48784	1.47988
		287.9	1.495	1.54263	1.43281	1.49104	1.48439
		287.8	1.455	1.55146	1.43273	1.49455	1.48965
		287.7	1.455	1.56162	1.4327	1.49843	1.49589
		287.6	1.4825	1.57333	1.43268	1.5027	1.50331
		287.5	1.5425	1.58694	1.43262	1.50737	1.51219
		287.4	1.6175	1.60284	1.43248	1.51245	1.52287
		287.3	1.5525	1.62157	1.43226	1.518	1.53583
		287.2	1.6525	1.64391	1.43212	1.52426	1.55177
		287.1	1.7225	1.67042	1.43185	1.53114	1.57113
		287	1.7075	1.7019	1.4315	1.53878	1.59462
		286.9	1.7125	1.73928	1.43117	1.54743	1.62302
		286.8	1.985	1.78333	1.43083	1.55722	1.65694
		286.7	1.95	1.83435	1.43016	1.56804	1.69647
		286.6	2.09	1.89312	1.42953	1.58052	1.74213
		286.5	2.0375	1.95923	1.42873	1.59478	1.79319
		286.4	2.06	2.03179	1.42799	1.61148	1.8483
		286.3	2.1225	2.10806	1.42723	1.63113	1.90416
		286.2	2.17	2.18348	1.42639	1.65446	1.95542
		286.1	2.265	2.25212	1.42549	1.6826	1.99501
		286	2.175	2.30815	1.42448	1.71702	2.01561
		285.9	2.2075	2.34929	1.42357	1.76	2.01287
		285.8	2.3125	2.37852	1.42263	1.81412	1.98704
		285.7	2.47	2.40441	1.42155	1.88274	1.94321
		285.6	2.395	2.43851	1.42029	1.97007	1.88873
		285.5	2.6375	2.49283	1.41911	2.08118	1.83076
		285.4	2.735	2.57706	1.41764	2.22082	1.77389
		285.3	2.89	2.69915	1.41605	2.39398	1.72122
		285.2	2.9975	2.8639	1.41427	2.60409	1.67407
		285.1	3.195	3.07236	1.41236	2.85184	1.63287
		285	3.45	3.31844	1.4102	3.1313	1.59734
		284.9	3.735	3.58438	1.40774	3.42519	1.56693
		284.8	3.785	3.83515	1.40493	3.69911	1.54096
		284.7	3.81	4.01889	1.40205	3.9019	1.51905
		284.6	3.7775	4.08234	1.39915	3.98095	1.50053
		284.5	3.9025	3.99999	1.39627	3.91139	1.48488
		284.4	3.8725	3.79153	1.39325	3.71343	1.47135
		284.3	3.4975	3.50795	1.39025	3.43854	1.45966
		284.2	3.4125	3.202	1.38771	3.13984	1.44987
		284.1	3.165	2.90921	1.38526	2.85316	1.44131
		284	2.8575	2.64839	1.38311	2.59755	1.43396
		283.9	2.6025	2.42614	1.38133	2.37978	1.42769
		283.8	2.4825	2.24223	1.37986	2.19977	1.42232
		283.7	2.2975	2.09309	1.37853	2.05405	1.41757
		283.6	2.08	1.97388	1.37742	1.93785	1.41345
		283.5	1.8875	1.87949	1.37657	1.84614	1.40991
		283.4	1.7325	1.80497	1.37595	1.77402	1.4069
		283.3	1.585	1.74596	1.37552	1.71716	1.40432
		283.2	1.505	1.69886	1.37527	1.672	1.40213
		283.1	1.4725	1.66074	1.37511	1.63563	1.40023
		283	1.3975	1.6294	1.37499	1.60587	1.39852
		282.9	1.4125	1.6033	1.37497	1.58122	1.39705
		282.8	1.3025	1.58117	1.37492	1.56041	1.39569
		282.7	1.3525	1.56234	1.37501	1.54278	1.39457
		282.6	1.32	1.54598	1.37504	1.52752	1.3935
		282.5	1.425	1.53173	1.3751	1.51428	1.39255
		282.4	1.33	1.51909	1.37504	1.50258	1.39156
		282.3	1.2325	1.50802	1.3751	1.49237	1.39075
		282.2	1.2775	1.49831	1.37527	1.48345	1.39013
		282.1	1.275	1.4896	1.37539	1.47548	1.38951
		282	1.21	1.48181	1.37551	1.46837	1.38894
		281.9	1.34	1.47489	1.37571	1.46209	1.38851
		281.8	1.3325	1.4685	1.37575	1.4563	1.38796
		281.7	1.3225	1.46274	1.3758	1.45108	1.38745
		281.6	1.3025	1.45751	1.37587	1.44637	1.387
		281.5	1.3225	1.45278	1.37596	1.44212	1.38661
		281.4	1.245	1.44843	1.37602	1.43823	1.38622
		281.3	1.3575	1.44455	1.37618	1.43478	1.38596
		281.2	1.275	1.44087	1.3762	1.43149	1.38558
		281.1	1.24	1.43757	1.37632	1.42857	1.38533
		281	1.245	1.43459	1.37649	1.42594	1.38514
		280.9	1.2075	1.43183	1.37665	1.42352	1.38496
		280.8	1.285	1.42934	1.37685	1.42134	1.38485
		280.7	1.295	1.42694	1.37696	1.41924	1.38467
		280.6	1.345	1.42471	1.37706	1.41729	1.38449
		280.5	1.3125	1.42258	1.3771	1.41542	1.38426
		280.4	1.3925	1.42063	1.37718	1.41372	1.38409
		280.3	1.3325	1.41872	1.37716	1.41205	1.38383
		280.2	1.2825	1.41701	1.37721	1.41056	1.38366
		280.1	1.235	1.41546	1.37733	1.40923	1.38356
		280	1.3775	1.41407	1.3775	1.40805	1.38352
		Binding energy (eV)	Intensity (arb. units) ×103
	C7-mica	290	1.44	1.47948	1.44	1.46451	1.45497
		289.9	1.44833	1.47976	1.4386	1.46403	1.45432
		289.8	1.40667	1.48014	1.4372	1.46362	1.45373
		289.7	1.46833	1.48065	1.4358	1.46325	1.4532
		289.6	1.36667	1.48129	1.4344	1.46296	1.45273
		289.5	1.415	1.48207	1.433	1.46272	1.45235
		289.4	1.33667	1.48301	1.4316	1.46257	1.45205
		289.3	1.37333	1.48413	1.4302	1.46249	1.45184
		289.2	1.47167	1.48544	1.4288	1.46249	1.45174
		289.1	1.41	1.48695	1.4274	1.46259	1.45176
		289	1.44	1.48871	1.426	1.46279	1.45192
		288.9	1.45667	1.49072	1.4246	1.4631	1.45222
		288.8	1.43	1.49303	1.4232	1.46354	1.45269
		288.7	1.46667	1.49567	1.4218	1.46411	1.45336
		288.6	1.45667	1.49867	1.4204	1.46482	1.45425
		288.5	1.36667	1.5021	1.419	1.46569	1.45541
		288.4	1.43833	1.50601	1.4176	1.46675	1.45687
		288.3	1.43333	1.51048	1.4162	1.468	1.45868
		288.2	1.44167	1.51559	1.4148	1.46946	1.46093
		288.1	1.47833	1.52147	1.4134	1.47117	1.4637
		288	1.39167	1.52826	1.412	1.47316	1.4671
		287.9	1.40333	1.53612	1.4106	1.47544	1.47128
		287.8	1.57	1.54527	1.4092	1.47806	1.47641
		287.7	1.53833	1.55599	1.4078	1.48106	1.48272
		287.6	1.425	1.56858	1.4064	1.4845	1.49048
		287.5	1.53	1.58341	1.405	1.48842	1.49999
		287.4	1.545	1.60091	1.4036	1.4929	1.51161
		287.3	1.57167	1.62156	1.4022	1.49801	1.52575
		287.2	1.75333	1.64587	1.4008	1.50384	1.54282
		287.1	1.83833	1.67438	1.3994	1.51052	1.56327
		287	1.87833	1.70764	1.398	1.51816	1.58748
		286.9	1.91333	1.74613	1.3966	1.52693	1.61581
		286.8	1.80167	1.79026	1.3952	1.53702	1.64844
		286.7	1.90333	1.84019	1.3938	1.54868	1.68531
		286.6	2.02	1.89582	1.3924	1.56222	1.726
		286.5	2.01667	1.9564	1.391	1.57804	1.76935
		286.4	2.07667	2.02041	1.3896	1.59669	1.81332
		286.3	2.03833	2.08534	1.3882	1.61888	1.85466
		286.2	2.085	2.14784	1.3868	1.64561	1.88903
		286.1	2.07833	2.20456	1.3854	1.67825	1.91171
		286	2.245	2.25347	1.384	1.71864	1.91884
		285.9	2.205	2.2955	1.3826	1.76917	1.90893
		285.8	2.28333	2.33522	1.3812	1.83295	1.88347
		285.7	2.39167	2.38021	1.3798	1.9137	1.84631
		285.6	2.48667	2.4396	1.3784	2.01582	1.80218
		285.5	2.61	2.52244	1.377	2.14403	1.75541
		285.4	2.74333	2.63665	1.3756	2.303	1.70925
		285.3	2.95	2.7882	1.3742	2.49663	1.66576
		285.2	3.26167	2.98007	1.3728	2.72678	1.62608
		285.1	3.41667	3.21053	1.3714	2.99128	1.59065
		285	3.62833	3.4693	1.37	3.27978	1.55952
		284.9	3.63333	3.73273	1.3686	3.56883	1.5325
		284.8	3.78	3.9603	1.3672	3.81825	1.50925
		284.7	3.95	4.10013	1.3658	3.97656	1.48938
		284.6	3.92333	4.10973	1.3644	4.0017	1.47243
		284.5	3.79333	3.98083	1.363	3.88583	1.458
		284.4	3.84667	3.74499	1.3616	3.6609	1.44569
		284.3	3.54	3.45297	1.3602	3.37803	1.43513
		284.2	3.37833	3.15026	1.3588	3.08304	1.42602
		284.1	3.17333	2.86586	1.3574	2.80518	1.41809
		284	2.89333	2.61411	1.356	2.55901	1.41111
		283.9	2.645	2.39953	1.3546	2.34923	1.4049
		283.8	2.415	2.22129	1.3532	2.17515	1.39934
		283.7	2.12667	2.07593	1.3518	2.03344	1.39429
		283.6	1.835	1.95879	1.3504	1.91952	1.38967
		283.5	1.82667	1.86506	1.349	1.82865	1.38541
		283.4	1.77167	1.79018	1.3476	1.75632	1.38146
		283.3	1.46167	1.73009	1.3462	1.69853	1.37776
		283.2	1.455	1.68145	1.3448	1.65195	1.3743
		283.1	1.44	1.64154	1.3434	1.61392	1.37102
		283	1.375	1.60831	1.342	1.5824	1.36792
		282.9	1.31333	1.58023	1.3406	1.55587	1.36497
		282.8	1.44167	1.55617	1.3392	1.53322	1.36215
		282.7	1.35167	1.53529	1.3378	1.51364	1.35945
		282.6	1.33167	1.51697	1.3364	1.49652	1.35685
		282.5	1.355	1.50076	1.335	1.48141	1.35435
		282.4	1.325	1.48631	1.3336	1.46797	1.35194
		282.3	1.28667	1.47334	1.3322	1.45594	1.3496
		282.2	1.38	1.46164	1.3308	1.44511	1.34733
		282.1	1.31	1.45102	1.3294	1.4353	1.34512
		282	1.36667	1.44134	1.328	1.42637	1.34297
		281.9	1.33167	1.43248	1.3266	1.4182	1.34088
		281.8	1.32833	1.42433	1.3252	1.4107	1.33883
		281.7	1.29333	1.41681	1.3238	1.40379	1.33682
		281.6	1.29833	1.40983	1.3224	1.39738	1.33485
		281.5	1.325	1.40335	1.321	1.39143	1.33292
		281.4	1.22833	1.39729	1.3196	1.38587	1.33102
		281.3	1.33167	1.39162	1.3182	1.38067	1.32915
		281.2	1.34333	1.38629	1.3168	1.37578	1.32731
		281.1	1.34667	1.38127	1.3154	1.37117	1.3255
		281	1.30833	1.37653	1.314	1.36682	1.32371
		280.9	1.295	1.37203	1.3126	1.36269	1.32194
		280.8	1.275	1.36776	1.3112	1.35877	1.32019
		280.7	1.275	1.36369	1.3098	1.35503	1.31846
		280.6	1.25333	1.35981	1.3084	1.35146	1.31675
		280.5	1.315	1.3561	1.307	1.34804	1.31505
		280.4	1.28167	1.35253	1.3056	1.34476	1.31337
		280.3	1.37833	1.34911	1.3042	1.3416	1.31171
		280.2	1.34167	1.34582	1.3028	1.33857	1.31006
		280.1	1.31	1.34264	1.3014	1.33563	1.30841
		280	1.3	1.33958	1.3	1.33279	1.30679
		Binding energy (eV)	Intensity (arb. units) ×103
	C8-mica	290	1.26167	1.31576	1.26167	1.27835	1.29908
		289.9	1.27833	1.31828	1.26167	1.27896	1.30098
		289.8	1.30167	1.32096	1.26165	1.27961	1.30301
		289.7	1.315	1.32382	1.26162	1.28027	1.30518
		289.6	1.31667	1.32689	1.26158	1.28096	1.30752
		289.5	1.245	1.3302	1.26154	1.28169	1.31005
		289.4	1.24	1.33384	1.26156	1.28253	1.31287
		289.3	1.37	1.33778	1.26157	1.28342	1.31594
		289.2	1.385	1.34196	1.26149	1.28427	1.31919
		289.1	1.31833	1.34652	1.2614	1.28516	1.32276
		289	1.33	1.35157	1.26135	1.28618	1.32674
		288.9	1.29833	1.3571	1.2613	1.28725	1.33115
		288.8	1.34333	1.36324	1.26127	1.28843	1.33608
		288.7	1.39333	1.37001	1.26121	1.28966	1.34156
		288.6	1.44833	1.37752	1.26111	1.29094	1.3477
		288.5	1.36833	1.38591	1.26097	1.29229	1.3546
		288.4	1.38	1.39542	1.26089	1.29381	1.36251
		288.3	1.50833	1.40618	1.2608	1.29544	1.37155
		288.2	1.43	1.41831	1.26062	1.29712	1.38181
		288.1	1.45667	1.4322	1.26049	1.299	1.39369
		288	1.44667	1.44807	1.26034	1.30104	1.40737
		287.9	1.50833	1.46623	1.2602	1.30328	1.42315
		287.8	1.41333	1.48696	1.26002	1.30568	1.4413
		287.7	1.545	1.51073	1.2599	1.30839	1.46224
		287.6	1.535	1.53773	1.25968	1.31127	1.48615
		287.5	1.59667	1.56844	1.25948	1.31445	1.51347
		287.4	1.685	1.60315	1.25922	1.31794	1.54443
		287.3	1.68	1.64212	1.2589	1.32174	1.57928
		287.2	1.68667	1.68566	1.25859	1.32599	1.61825
		287.1	1.73167	1.73389	1.25827	1.33075	1.6614
		287	1.87833	1.78669	1.25791	1.33606	1.70854
		286.9	1.97167	1.84363	1.25744	1.34194	1.75914
		286.8	1.92333	1.90398	1.25691	1.34853	1.81235
		286.7	1.94333	1.96652	1.25641	1.35609	1.86684
		286.6	2.07333	2.02925	1.25589	1.36472	1.92043
		286.5	2	2.0894	1.25527	1.37455	1.97012
		286.4	2.09333	2.14387	1.25471	1.38602	2.01257
		286.3	2.17167	2.18921	1.25408	1.39934	2.04395
		286.2	2.195	2.22268	1.25339	1.41501	2.06106
		286.1	2.16833	2.24303	1.25269	1.43374	2.06198
		286	2.25333	2.25102	1.252	1.45646	2.04656
		285.9	2.22167	2.24947	1.25124	1.48437	2.01635
		285.8	2.22833	2.24321	1.25051	1.51925	1.97447
		285.7	2.28	2.2381	1.24978	1.56329	1.92459
		285.6	2.25167	2.24053	1.249	1.61933	1.8702
		285.5	2.25833	2.257	1.24825	1.69082	1.81443
		285.4	2.34333	2.29363	1.24749	1.78158	1.75954
		285.3	2.50833	2.35596	1.24667	1.89559	1.70704
		285.2	2.68667	2.44856	1.24572	2.03641	1.65787
		285.1	2.70333	2.57447	1.24463	2.2066	1.6125
		285	2.80667	2.73369	1.24354	2.40594	1.57128
		284.9	2.94333	2.92023	1.24236	2.62845	1.53414
		284.8	3.14333	3.11803	1.24108	2.85823	1.50089
		284.7	3.21167	3.2968	1.23965	3.06521	1.47124
		284.6	3.25833	3.41437	1.23817	3.20755	1.44499
		284.5	3.285	3.43148	1.23665	3.2463	1.42183
		284.4	3.26167	3.33534	1.23511	3.169	1.40145
		284.3	3.125	3.14855	1.23359	2.99858	1.38356
		284.2	3.025	2.9133	1.23216	2.77754	1.36792
		284.1	2.93833	2.66836	1.23082	2.54494	1.35423
		284	2.56667	2.43881	1.22953	2.32613	1.34221
		283.9	2.48333	2.23684	1.22853	2.13353	1.33184
		283.8	2.24667	2.06581	1.22758	1.9707	1.32269
		283.7	2.06167	1.92487	1.22682	1.83697	1.31471
		283.6	1.83167	1.81077	1.22619	1.72925	1.3077
		283.5	1.67333	1.7196	1.22573	1.64375	1.30158
		283.4	1.53167	1.64719	1.2254	1.57641	1.29618
		283.3	1.46667	1.58971	1.22517	1.52348	1.29139
		283.2	1.39167	1.5438	1.22499	1.48168	1.2871
		283.1	1.32667	1.50673	1.22486	1.44834	1.28325
		283	1.31333	1.4764	1.22478	1.42141	1.27978
		282.9	1.27667	1.45118	1.22472	1.39929	1.27661
		282.8	1.235	1.42991	1.22468	1.38087	1.27372
		282.7	1.21167	1.41174	1.22467	1.36532	1.27109
		282.6	1.21167	1.39603	1.22468	1.35202	1.26868
		282.5	1.25833	1.3823	1.22469	1.34054	1.26646
		282.4	1.23333	1.37019	1.22466	1.33049	1.26436
		282.3	1.21	1.35948	1.22466	1.3217	1.26243
		282.2	1.17333	1.34995	1.22467	1.31396	1.26065
		282.1	1.19333	1.34145	1.22471	1.30713	1.25903
		282	1.25	1.3338	1.22473	1.30104	1.25749
		281.9	1.195	1.32686	1.22471	1.29555	1.25602
		281.8	1.24333	1.32061	1.22473	1.29066	1.25468
		281.7	1.22667	1.31489	1.22472	1.28622	1.2534
		281.6	1.19333	1.3097	1.22472	1.28222	1.2522
		281.5	1.23333	1.30497	1.22474	1.27862	1.2511
		281.4	1.18833	1.30061	1.22474	1.27532	1.25003
		281.3	1.205	1.29664	1.22476	1.27234	1.24906
		281.2	1.205	1.29297	1.22478	1.26961	1.24814
		281.1	1.17667	1.28958	1.22479	1.2671	1.24727
		281	1.17	1.28646	1.22483	1.26483	1.24647
		280.9	1.275	1.28358	1.22487	1.26273	1.24572
		280.8	1.19167	1.28083	1.22483	1.26073	1.24493
		280.7	1.17167	1.27833	1.22486	1.25894	1.24424
		280.6	1.17333	1.27601	1.2249	1.2573	1.24361
		280.5	1.17333	1.27385	1.22494	1.25577	1.24301
		280.4	1.22667	1.27182	1.22497	1.25436	1.24244
		280.3	1.195	1.26989	1.22497	1.253	1.24186
		280.2	1.21333	1.2681	1.225	1.25176	1.24134
		280.1	1.23167	1.26641	1.22501	1.25059	1.24082
		280	1.225	1.2648	1.225	1.24948	1.24032

## Sheet: Figure 3c
Figure 3c
		m/z	Relative Abundance ×104
	C1-mica before contact	32	0.006
		m/z	Relative Abundance ×104
	C1-mica after contact	32	3.4
		m/z	Relative Abundance ×104
	C2-mica before contact	46	0.03
		m/z	Relative Abundance ×104
	C2-mica after contact	46	3.5
		m/z	Relative Abundance ×104
	C3-mica before contact	60	0.05
		m/z	Relative Abundance ×104
	C3-mica after contact	60	1.1
		m/z	Relative Abundance ×104
	C4-mica before contact	74	0.2
		m/z	Relative Abundance ×104
	C4-mica after contact	74	1.7
		m/z	Relative Abundance ×104
	C5-mica before contact	88	0.09
		m/z	Relative Abundance ×104
	C5-mica after contact	88	1.6
		m/z	Relative Abundance ×104
	C6-mica before contact	102	0.03
		m/z	Relative Abundance ×104
	C6-mica after contact	102	2
		m/z	Relative Abundance ×104
	C7-mica before contact	116	0.03
		m/z	Relative Abundance ×104
	C7-mica after contact	116	0.7
		m/z	Relative Abundance ×104
	C8-mica before contact	130	0.02
		m/z	Relative Abundance ×104
	C8-mica after contact	130	1.9

## Sheet: Figure 3d
Figure 3d
		m/z	Intensity (counts) ×104
	C1-mica	1	0.0001
		2	0.0003
		3	0.0033
		6	0.0045
		7	0.0538
		8	0.0003
		9	0.0003
		10	0.0004
		11	0.0009
		12	0.0922
		13	0.0961
		14	0.1246
		15	0.139
		16	0.8554
		17	0.0038
		18	0.0078
		19	0.0117
		20	0.0014
		21	0.0006
		22	0.0003
			--
		24	0.1011
		25	0.0402
		26	0.108
			--
			--
		29	1.4746
		30	5.1072
		31	4.2475
		32	5.4245
		33	0.0018
		34	0.002
		35	0.0007
		36	0.0074
		37	0.0149
		38	0.0389
			--
		40	0.5705
			--
		42	0.2172
		43	1.2002
		44	0.0936
		45	0.1705
		46	4.3187
		47	0.019
		48	5.4196
		49	0.0105
		50	0.032
		51	0.0857
		52	0.0463
		53	0.2394
		54	0.1084
		55	0.747
		56	0.2254
		57	0.694
		58	0.0529
		59	0.0882
		60	0.0166
		61	0.0253
		62	2.1413
		63	0.0546
		64	0.0141
		65	0.1105
		66	0.044
		67	0.2102
		68	0.0486
		69	0.203
		70	0.045
		71	0.1
		72	0.0285
		73	0.6473
		74	0.0653
		75	0.0589
		76	0.0106
		77	0.0943
		78	0.3859
		79	0.2476
		80	0.0719
		81	0.1062
		82	0.0318
		83	0.2764
		84	0.0359
		85	0.1509
		86	0.0162
		87	0.0623
		88	0.0202
		89	0.0211
		90	0.0068
		91	0.0792
		92	0.018
		93	0.0275
		94	0.1707
		95	0.7801
		96	0.0438
		97	0.2141
		98	0.0382
		99	0.0416
		100	0.0137
		101	0.017
		102	0.0243
		103	0.1109
		104	0.1531
		105	0.0468
		106	0.0397
		107	0.0173
		108	0.0187
		109	0.0189
		110	0.0441
		111	0.0389
		112	0.016
		113	0.3668
		114	0.0104
		115	0.1869
		116	0.0169
		117	0.0607
		118	0.018
		119	0.0521
		120	0.1053
		121	0.0425
		122	0.182
		123	0.0451
		124	0.0807
		125	0.0163
		126	0.0221
		127	0.0176
		128	0.0248
		129	0.0218
		130	0.0082
		131	0.0284
		132	0.0094
		133	0.0468
		134	0.0112
		135	0.0123
		136	0.052
		137	0.0293
		138	0.0632
		139	0.0404
		140	0.0883
		141	0.0359
		142	0.0457
		143	0.0134
		144	0.0087
		145	0.0135
		146	0.0065
		147	0.2291
		148	0.0553
		149	0.0716
		150	0.0168
		151	0.0218
		152	0.0172
		153	0.0162
		154	0.0135
		155	0.0533
		156	0.0141
		157	0.0342
		158	0.0755
		159	0.0245
		160	0.0191
		161	0.0101
		162	0.006
		163	0.0144
		164	0.0073
		165	0.0122
		166	0.0066
		167	0.0128
		168	0.0047
		169	0.0106
		170	0.0047
		171	0.0072
		172	0.0041
		173	0.0091
		174	0.0216
		175	0.0312
		176	0.0128
		177	0.0251
		178	0.0086
		179	0.0125
		180	0.0056
		181	0.0069
		182	0.0046
		183	0.0046
		184	0.0028
		185	0.0049
		186	0.0026
		187	0.0059
		188	0.0031
		189	0.0132
		190	0.006
		191	0.0227
		192	0.0079
		193	0.0402
		194	0.0099
		195	0.0129
		196	0.005
		197	0.025
		198	0.0054
		199	0.0106
		200	0.0038
		201	0.0047
		202	0.003
		203	0.0059
		204	0.0043
		205	0.0133
		206	0.0091
		207	0.0379
		208	0.0283
		209	0.0128
		210	0.005
		211	0.0063
		212	0.0024
		213	0.0273
		214	0.0064
		215	0.0092
		216	0.0047
		217	0.0033
		218	0.0032
		219	0.0049
		220	0.008
		221	0.0108
		222	0.0347
		223	0.014
		224	0.0069
		225	0.006
		226	0.002
		227	0.0026
		228	0.002
		229	0.0043
		230	0.0033
		231	0.0032
		232	0.0026
		233	0.004
		234	0.005
		235	0.0041
		236	0.0036
		237	0.0039
		238	0.0037
		239	0.0036
		240	0.0028
		241	0.002
		242	0.0021
		243	0.0033
		244	0.0027
		245	0.0018
		246	0.0013
		247	0.0024
		248	0.0037
		249	0.0042
		250	0.0045
		251	0.0038
		252	0.0051
		253	0.0032
		254	0.0041
		255	0.003
		256	0.0025
		257	0.0033
		258	0.003
		259	0.002
		260	0.0015
		261	0.0017
		262	0.0028
		263	0.0021
		264	0.0041
		265	0.0025
		266	0.01
		267	0.0048
		268	0.0089
		269	0.0048
		270	0.0025
		271	0.0035
		272	0.0033
		273	0.0013
		274	0.002
		275	0.0018
		276	0.0058
		277	0.0035
		278	0.0031
		279	0.0023
		280	0.0083
		281	0.0038
		282	0.0304
		283	0.0117
		284	0.0091
		285	0.0046
		286	0.0032
		287	0.001
		288	0.0028
		289	0.0017
		290	0.0038
		291	0.0019
		292	0.0038
		293	0.0019
		294	0.0037
		295	0.0026
		296	0.0073
		297	0.0035
		298	0.0028
		299	0.0018
		300	0.0016
		m/z	Intensity (counts) ×104
	C3-mica	1	0.0015
		2	0.0022
		3	0.0053
		4	0.0016
		5	0.0002
		6	0.0027
		7	0.0377
		9	0.0003
		10	0.0004
		11	0.0003
		12	0.0522
		13	0.063
		14	0.0843
		15	0.1042
		16	0.0044
		17	0.0023
		18	0.0056
		19	0.0079
		20	0.0017
		21	0.0012
		22	0.0009
			--
		24	0.0681
		25	0.0322
		26	0.0818
			--
			--
		29	1.0532
		30	0.0821
		31	0.046
		32	0.0079
		33	0.0125
		34	0.0116
		35	0.0112
		36	0.0173
		37	0.0179
		38	0.0393
			--
		40	0.4414
			--
		42	0.1671
		43	0.8979
		44	0.0741
		45	0.143
		46	0.0218
		47	0.0251
		48	0.0152
		49	0.0126
		50	0.0319
		51	0.0704
		52	0.0406
		53	0.1872
		54	0.0879
		55	0.5686
		56	0.1457
		57	0.4551
		58	0.033
		59	0.0673
		60	2.1123
		61	0.0207
		62	0.0325
		63	0.0378
		64	0.0117
		65	0.0819
		66	0.0337
		67	0.1647
		68	0.0365
		69	0.1549
		70	0.0309
		71	0.079
		72	0.0204
		73	0.5518
		74	0.0537
		75	0.0562
		76	0.0082
		77	0.0922
		78	0.3345
		79	0.2069
		80	0.0628
		81	0.091
		82	0.0275
		83	0.2272
		84	0.0267
		85	0.1138
		86	1.1114
		87	0.0433
		88	0.0101
		89	0.0159
		90	0.0062
		91	0.0738
		92	0.0145
		93	0.0271
		94	0.1206
		95	0.6248
		96	0.0339
		97	0.171
		98	0.0241
		99	0.0267
		100	0.0093
		101	0.0138
		102	0.0185
		103	0.1034
		104	0.0803
		105	0.0446
		106	0.0232
		107	0.0144
		108	0.0111
		109	0.016
		110	0.0344
		111	0.0315
		112	0.0116
		113	0.3151
		114	0.0078
		115	0.1804
		116	0.0171
		117	0.0519
		118	0.0122
		119	0.0477
		120	0.0792
		121	0.0386
		122	0.1765
		123	0.0389
		124	0.0495
		125	0.0099
		126	0.0176
		127	0.0171
		128	0.0228
		129	0.021
		130	0.007
		131	0.0255
		132	0.0067
		133	0.0381
		134	0.0111
		135	0.0117
		136	0.0635
		137	0.0285
		138	0.057
		139	0.0346
		140	0.0388
		141	0.0321
		142	0.026
		143	0.0116
		144	0.0069
		145	0.011
		146	0.0073
		147	0.1833
		148	0.0378
		149	0.0706
		150	0.0128
		151	0.0227
		152	0.0131
		153	0.0145
		154	0.0128
		155	0.0483
		156	0.008
		157	0.0236
		158	0.0373
		159	0.0156
		160	0.01
		161	0.0103
		162	0.0049
		163	0.0171
		164	0.0068
		165	0.0175
		166	0.0052
		167	0.011
		168	0.005
		169	0.0073
		170	0.0036
		171	0.0069
		172	0.0037
		173	0.0086
		174	0.0075
		175	0.0183
		176	0.0048
		177	0.0239
		178	0.0124
		179	0.0125
		180	0.0053
		181	0.0073
		182	0.0023
		183	0.0028
		184	0.0034
		185	0.0049
		186	0.0035
		187	0.0075
		188	0.0026
		189	0.0138
		190	0.0059
		191	0.0238
		192	0.0095
		193	0.0384
		194	0.0078
		195	0.0114
		196	0.0049
		197	0.0199
		198	0.0037
		199	0.0061
		200	0.0031
		201	0.005
		202	0.0042
		203	0.0071
		204	0.0047
		205	0.0137
		206	0.0057
		207	0.0423
		208	0.0174
		209	0.01
		210	0.0034
		211	0.0064
		212	0.0024
		213	0.0104
		214	0.0024
		215	0.0068
		216	0.0035
		217	0.0037
		218	0.0018
		219	0.0054
		220	0.005
		221	0.0118
		222	0.0249
		223	0.0089
		224	0.005
		225	0.0041
		226	0.0017
		227	0.0029
		228	0.0025
		229	0.0039
		230	0.0018
		231	0.0036
		232	0.0023
		233	0.003
		234	0.003
		235	0.0042
		236	0.0026
		237	0.0043
		238	0.0033
		239	0.0027
		240	0.0018
		241	0.0029
		242	0.0014
		243	0.0018
		244	0.0017
		245	0.0013
		246	0.0019
		247	0.0029
		248	0.0025
		249	0.0062
		250	0.0042
		251	0.0034
		252	0.0035
		253	0.0038
		254	0.0044
		255	0.0026
		256	0.0025
		257	0.0034
		258	0.0029
		259	0.002
		260	0.0016
		261	0.0013
		262	0.0021
		263	0.0023
		264	0.0029
		265	0.0043
		266	0.0069
		267	0.0041
		268	0.0088
		269	0.0034
		270	0.0039
		271	0.0027
		272	0.0012
		273	0.0016
		274	0.0016
		275	0.0019
		276	0.002
		277	0.0023
		278	0.0024
		279	0.0013
		280	0.0073
		281	0.0038
		282	0.0269
		283	0.009
		284	0.0064
		285	0.0044
		286	0.0019
		287	0.001
		288	0.0034
		289	0.0018
		290	0.0022
		291	0.001
		292	0.0023
		293	0.0012
		294	0.0026
		295	0.0014
		296	0.0065
		297	0.0022
		298	0.0019
		299	0.0015
		300	0.0016
		m/z	Intensity (counts) ×104
	C4-mica	1	0.0019
		2	0.0019
		3	0.0034
		4	0.0013
		6	0.0003
		7	0.0027
		8	0.0001
		11	0.0004
		12	0.0681
		13	0.0861
		14	0.0979
		15	0.1141
		16	0.0047
		17	0.0044
		18	0.005
		19	0.0103
		20	0.0028
		21	0.0028
		22	0.001
			--
		24	0.1719
		25	0.0604
		26	0.114
			--
			--
		29	1.225
		30	0.089
		31	0.0447
		32	0.0087
		33	0.0119
		34	0.0133
		35	0.0121
		36	0.0273
		37	0.0241
		38	0.042
			--
		40	0.5048
			--
		42	0.1645
		43	0.9382
		44	0.0809
		45	0.137
		46	0.027
		47	0.0316
		48	0.03
		49	0.0203
		50	0.0312
		51	0.0675
		52	0.044
		53	0.1784
		54	0.0969
		55	0.5692
		56	0.1841
		57	0.4945
		58	0.0324
		59	0.0387
		60	0.0118
		61	0.0104
		62	0.033
		63	0.0345
		64	0.0112
		65	0.0721
		66	0.0353
		67	0.1649
		68	0.0381
		69	0.1513
		70	0.0312
		71	0.0768
		72	0.0191
		73	0.083
		74	1.9132
		75	0.0152
		76	0.0055
		77	0.0745
		78	0.5151
		79	0.2293
		80	0.0869
		81	0.0801
		82	0.0272
		83	0.2258
		84	0.031
		85	0.0999
		86	0.0127
		87	0.0325
		88	0.0094
		89	0.008
		90	0.0064
		91	0.0486
		92	0.0145
		93	0.0204
		94	0.1761
		95	0.9299
		96	0.0425
		97	0.2281
		98	0.0292
		99	0.0357
		100	0.0102
		101	0.0101
		102	0.016
		103	0.1394
		104	0.0884
		105	0.0381
		106	0.0242
		107	0.0114
		108	0.0117
		109	0.0114
		110	0.0519
		111	0.0251
		112	0.0158
		113	0.0623
		114	1.1223
		115	0.0455
		116	0.0123
		117	0.0485
		118	0.0113
		119	0.0508
		120	0.0992
		121	0.0331
		122	0.3007
		123	0.056
		124	0.0649
		125	0.0149
		126	0.01
		127	0.013
		128	0.01
		129	0.0142
		130	0.0048
		131	0.0087
		132	0.0051
		133	0.0147
		134	0.0062
		135	0.0097
		136	0.1331
		137	0.0333
		138	0.0944
		139	0.0472
		140	0.0348
		141	0.0214
		142	0.0124
		143	0.0065
		144	0.0039
		145	0.0056
		146	0.0025
		147	0.0256
		148	0.0084
		149	0.1076
		150	0.0157
		151	0.0286
		152	0.0116
		153	0.0089
		154	0.0138
		155	0.0683
		156	0.0083
		157	0.0248
		158	0.0211
		159	0.0121
		160	0.005
		161	0.0107
		162	0.0077
		163	0.0167
		164	0.0102
		165	0.0105
		166	0.0044
		167	0.009
		168	0.0039
		169	0.0086
		170	0.0027
		171	0.0037
		172	0.0028
		173	0.0086
		174	0.0062
		175	0.0159
		176	0.0049
		177	0.0329
		178	0.0064
		179	0.0105
		180	0.0034
		181	0.0051
		182	0.0022
		183	0.0016
		184	0.0013
		185	0.0028
		186	0.0021
		187	0.0071
		188	0.0013
		189	0.0102
		190	0.0029
		191	0.0139
		192	0.0033
		193	0.0547
		194	0.0073
		195	0.0192
		196	0.0055
		197	0.0127
		198	0.0031
		199	0.0044
		200	0.0016
		201	0.0025
		202	0.0025
		203	0.0029
		204	0.0021
		205	0.0072
		206	0.0024
		207	0.0083
		208	0.0045
		209	0.0035
		210	0.0025
		211	0.0059
		212	0.0031
		213	0.01
		214	0.0028
		215	0.004
		216	0.0016
		217	0.0031
		218	0.0025
		219	0.0043
		220	0.0031
		221	0.0036
		222	0.0042
		223	0.0028
		224	0.0015
		225	0.0022
		226	0.0014
		227	0.0027
		228	0.0013
		229	0.0029
		230	0.0009
		231	0.0027
		232	0.0014
		233	0.0044
		234	0.0024
		235	0.0024
		236	0.0018
		237	0.0037
		238	0.0029
		239	0.0022
		240	0.0015
		241	0.0015
		242	0.0014
		243	0.0011
		244	0.0008
		245	0.0016
		246	0.0015
		247	0.0019
		248	0.0025
		249	0.0037
		250	0.002
		251	0.0028
		252	0.0017
		253	0.0027
		254	0.0022
		255	0.0025
		256	0.0018
		257	0.0052
		258	0.0032
		259	0.0014
		260	0.0007
		261	0.0011
		262	0.0017
		263	0.002
		264	0.0019
		265	0.0016
		266	0.0018
		267	0.0017
		268	0.0031
		269	0.001
		270	0.002
		271	0.0035
		272	0.0021
		273	0.002
		274	0.0011
		275	0.0016
		276	0.0015
		277	0.0013
		278	0.0015
		279	0.0013
		280	0.0026
		281	0.0013
		282	0.0042
		283	0.0022
		284	0.002
		285	0.0043
		286	0.0014
		287	0.0012
		288	0.0023
		289	0.0012
		290	0.0023
		291	0.001
		292	0.0016
		293	0.0009
		294	0.002
		295	0.0016
		296	0.0068
		297	0.0018
		298	0.0014
		299	0.0008
		300	0.0017
		m/z	Intensity (counts) ×104
	C8-mica	1	0.0013
		2	0.0024
		3	0.0061
		4	0.0008
		5	0.0002
		6	0.0045
		7	0.0609
		8	0.0002
		10	0.0036
		11	0.0147
		12	0.1106
		13	0.1336
		14	0.1607
		15	0.2344
		16	0.008
		17	0.0098
		18	0.1402
		19	0.0432
		20	0.0031
		21	0.0018
		22	0.001
			--
		24	0.1101
		25	0.0469
		26	0.1636
			--
			--
		29	2.588
		30	0.7677
		31	0.2158
		32	0.0156
		33	0.0102
		34	0.0095
		35	0.0069
		36	0.0097
		37	0.0247
		38	0.0725
			--
		40	0.9493
			--
		42	0.9812
		43	2.5657
		44	1.4855
		45	0.7348
		46	0.0796
		47	0.0717
		48	0.0343
		49	0.0222
		50	0.0802
		51	0.2237
		52	0.1772
		53	0.6495
		54	0.4606
		55	2.174
		56	1.2846
		57	1.6043
		58	0.3486
		59	0.4397
		60	0.1096
		61	0.0996
		62	0.0658
		63	0.2519
		64	0.0508
		65	0.3461
		66	0.1887
		67	0.6881
		68	0.3291
		69	0.7538
		70	0.5332
		71	0.3874
		72	0.2967
		73	1.7472
		74	0.2012
		75	0.2225
		76	0.0442
		77	0.4094
		78	0.1605
		79	0.4495
		80	0.1694
		81	0.4783
		82	0.2789
		83	0.5513
		84	0.2572
		85	0.358
		86	0.1273
		87	0.1749
		88	0.0725
		89	0.0977
		90	0.0603
		91	0.3762
		92	0.1183
		93	0.1823
		94	0.1477
		95	0.354
		96	0.1401
		97	0.341
		98	0.2106
		99	0.2078
		100	0.0753
		101	0.092
		102	0.0616
		103	0.1358
		104	0.1511
		105	0.2097
		106	0.1248
		107	0.1655
		108	0.0918
		109	0.1545
		110	0.1448
		111	0.1832
		112	0.0894
		113	0.2338
		114	0.0588
		115	0.2209
		116	0.09
		117	0.1952
		118	0.0989
		119	0.1512
		120	0.1396
		121	0.1758
		122	0.1262
		123	0.1374
		124	0.1349
		125	0.1027
		126	0.0738
		127	0.0955
		128	0.1345
		129	0.1016
		130	2.5767
		131	0.1389
		132	0.0816
		133	0.2024
		134	0.0886
		135	0.1267
		136	0.0761
		137	0.0989
		138	0.1081
		139	0.0997
		140	0.0683
		141	0.0983
		142	0.0632
		143	0.0709
		144	0.0605
		145	0.0987
		146	0.0622
		147	0.5749
		148	0.144
		149	0.1268
		150	0.0649
		151	0.0627
		152	0.0827
		153	0.0682
		154	0.0629
		155	0.0706
		156	0.0503
		157	0.0616
		158	0.0576
		159	0.0796
		160	0.0511
		161	0.0727
		162	0.05
		163	0.0706
		164	0.0494
		165	0.0789
		166	0.0509
		167	0.0679
		168	0.0415
		169	0.0508
		170	0.0397
		171	0.0521
		172	0.0413
		173	0.6673
		174	0.0456
		175	0.0604
		176	0.0594
		177	0.064
		178	0.0822
		179	0.0544
		180	0.0423
		181	0.0521
		182	0.0343
		183	0.0412
		184	0.0337
		185	0.3371
		186	0.0297
		187	0.0458
		188	0.0391
		189	0.0741
		190	0.0462
		191	0.0835
		192	0.0448
		193	0.0757
		194	0.0376
		195	0.0442
		196	0.0267
		197	0.036
		198	0.0235
		199	0.0324
		200	0.0265
		201	0.0316
		202	0.0303
		203	0.0408
		204	0.035
		205	0.0468
		206	0.0758
		207	0.4022
		208	0.1568
		209	0.0588
		210	0.0246
		211	0.0315
		212	0.0241
		213	0.0265
		214	0.0289
		215	0.0286
		216	0.0212
		217	0.0299
		218	0.0244
		219	0.3295
		220	0.0377
		221	0.1097
		222	0.0445
		223	0.0535
		224	0.032
		225	0.0404
		226	0.9196
		227	0.0213
		228	0.0202
		229	0.0212
		230	0.0182
		231	0.022
		232	0.0177
		233	0.0242
		234	0.0185
		235	0.0269
		236	0.0174
		237	0.0263
		238	0.0165
		239	0.0232
		240	0.0134
		241	0.0191
		242	0.0184
		243	0.0194
		244	0.0133
		245	0.0179
		246	0.0171
		247	0.0225
		248	0.0155
		249	0.0247
		250	0.0181
		251	0.0219
		252	0.0174
		253	0.0199
		254	0.0152
		255	0.0153
		256	0.0123
		257	0.0148
		258	0.0106
		259	0.0187
		260	0.0114
		261	0.0153
		262	0.0161
		263	0.0222
		264	0.021
		265	0.0283
		266	0.0169
		267	0.0299
		268	0.0166
		269	0.0159
		270	0.012
		271	0.0158
		272	0.0107
		273	0.0119
		274	0.0151
		275	0.0135
		276	0.0133
		277	0.0132
		278	0.014
		279	0.0231
		280	0.0164
		281	0.0708
		282	0.0343
		283	0.0276
		284	0.0186
		285	0.0155
		286	0.01
		287	0.0141
		288	0.0106
		289	0.0127
		290	0.0091
		291	0.013
		292	0.0085
		293	0.0128
		294	0.0113
		295	0.0198
		296	0.0116
		297	0.0106
		298	0.0102
		299	0.0122
		300	0.0099

## Sheet: Figure 3e
Figure 3e
		Cn-mica	Relative Abundance ×104
		C1-mica	3.42428
		C2-mica	3.52322
		C3-mica	1.1289
		C4-mica	1.72109
		C5-mica	1.57564
		C6-mica	2.01701
		C7-mica	0.74177
		C8-mica	1.93545

## Sheet: Figure 4b
Figure 4b
		m/z	Relative Abundance ×104
	C1-mica before contact	30	0.1
		m/z	Relative Abundance ×104
	C1-mica after contact	30	3.2
		m/z	Relative Abundance ×104
	C2-mica before contact	58	0.1
		m/z	Relative Abundance ×104
	C2-mica after contact	58	1
		m/z	Relative Abundance ×104
	C3-mica before contact	86	0.03
		m/z	Relative Abundance ×104
	C3-mica after contact	86	0.6
		m/z	Relative Abundance ×104
	C4-mica before contact	114	0.02
		m/z	Relative Abundance ×104
	C4-mica after contact	114	1
		m/z	Relative Abundance ×104
	C5-mica before contact	142	0.1
		m/z	Relative Abundance ×104
	C5-mica after contact	142	1.6
		m/z	Relative Abundance ×104
	C6-mica before contact	170	0.01
		m/z	Relative Abundance ×104
	C6-mica after contact	170	1.5
		m/z	Relative Abundance ×104
	C7-mica before contact	198	0.009
		m/z	Relative Abundance ×104
	C7-mica after contact	198	0.4
		m/z	Relative Abundance ×104
	C8-mica before contact	226	0.007
		m/z	Relative Abundance ×104
	C8-mica after contact	226	0.7

## Sheet: Figure 4c
Figure 4c
		Cn-mica	Relative Abundance ×104
	Intensity of C2n-2H4n-2	C3-mica	0.02
		C4-mica	0.01
		C5-mica	0.03
		C6-mica	0.1
		C7-mica	0.01
		C8-mica	0.02
		Cn-mica	Relative Abundance ×104
	Intensity of C2nH4n+2	C3-mica	0.6
		C4-mica	1
		C5-mica	1.6
		C6-mica	1.5
		C7-mica	0.4
		C8-mica	0.7

## Sheet: Figure S1
Figure S1
		m/z	Counts (0.28 amu bin)
	Coated with alkylsilane, n = 1	1	27
		2	36
		3	76
		4	23
		6	42
		7	477
		8	2
		9	2
		10	121
		11	446
		12	1235
		13	1384
		14	1705
		15	2554
		16	153
		17	112
		18	2373
		19	375
		20	34
		21	22
		22	27
		23	37479
		24	4049
		25	1296
		26	2152
		27	56341
		28	39682
		29	25705
		30	4285
		31	1950
		32	262
		33	159
		34	168
		35	134
		36	173
		37	302
		38	771
		39	276410
		40	6034
		41	50190
		42	5372
		43	21944
		44	4859
		45	8891
		46	1984
		47	861
		48	654
		49	381
		50	776
		51	2067
		52	1308
		53	5185
		54	2486
		55	16570
		56	7074
		57	13124
		58	2856
		59	3714
		60	630
		61	1194
		62	697
		63	1779
		64	771
		65	2210
		66	1145
		67	4820
		68	1473
		69	4717
		70	1656
		71	2547
		72	1489
		73	9511
		74	2285
		75	1958
		76	433
		77	2933
		78	1629
		79	3239
		80	938
		81	3020
		82	1039
		83	4869
		84	1206
		85	2383
		86	832
		87	1081
		88	460
		89	895
		90	295
		91	12591
		92	487
		93	1093
		94	990
		95	3155
		96	627
		97	1573
		98	780
		99	681
		100	556
		101	523
		102	477
		103	1052
		104	839
		105	1511
		106	505
		107	899
		108	371
		109	700
		110	499
		111	704
		112	395
		113	874
		114	247
		115	1384
		116	478
		117	1117
		118	524
		119	832
		120	705
		121	1163
		122	616
		123	556
		124	326
		125	353
		126	318
		127	544
		128	1254
		129	702
		130	525
		131	567
		132	322
		133	954
		134	385
		135	617
		136	281
		137	422
		138	384
		139	412
		140	286
		141	565
		142	418
		143	369
		144	309
		145	452
		146	323
		147	1842
		148	549
		149	703
		150	287
		151	354
		152	368
		153	378
		154	278
		155	429
		156	281
		157	320
		158	546
		159	341
		160	247
		161	314
		162	191
		163	401
		164	182
		165	640
		166	214
		167	387
		168	236
		169	196
		170	178
		171	185
		172	239
		173	226
		174	248
		175	328
		176	214
		177	275
		178	289
		179	355
		180	205
		181	325
		182	247
		183	225
		184	227
		185	172
		186	272
		187	217
		188	133
		189	295
		190	170
		191	379
		192	210
		193	525
		194	212
		195	358
		196	195
		197	292
		198	225
		199	241
		200	212
		201	176
		202	181
		203	242
		204	160
		205	235
		206	173
		207	530
		208	263
		209	253
		210	150
		m/z	Counts (0.28 amu bin)
	Coated with alkylsilane, n = 2	1	28
		2	36
		3	77
		4	21
		5	4
		6	11
		7	62
		8	1
		9	1
		10	40
		11	126
		12	829
		13	990
		14	1398
		15	2023
		16	83
		17	58
		18	586
		19	279
		20	30
		21	34
		22	19
		23	83404
		24	4832
		25	1752
		26	2239
		27	42008
		28	28153
		29	27378
		30	3126
		31	1791
		32	192
		33	123
		34	106
		35	117
		36	104
		37	240
		38	549
		39	223593
		40	8458
		41	49033
		42	4791
		43	26683
		44	4021
		45	10415
		46	994
		47	1040
		48	342
		49	284
		50	606
		51	1696
		52	1290
		53	5643
		54	2667
		55	23394
		56	7090
		57	17083
		58	1836
		59	5691
		60	832
		61	1353
		62	698
		63	2380
		64	490
		65	2710
		66	1279
		67	6573
		68	1688
		69	6507
		70	1682
		71	3633
		72	1637
		73	11856
		74	1697
		75	2047
		76	344
		77	2459
		78	1439
		79	3665
		80	977
		81	3659
		82	1297
		83	4914
		84	1319
		85	2698
		86	747
		87	2221
		88	782
		89	1973
		90	385
		91	2482
		92	462
		93	1103
		94	791
		95	3022
		96	716
		97	2052
		98	1497
		99	1550
		100	837
		101	1189
		102	514
		103	1009
		104	993
		105	9584
		106	544
		107	973
		108	429
		109	832
		110	660
		111	1657
		112	712
		113	1500
		114	379
		115	1516
		116	479
		117	1319
		118	386
		119	826
		120	602
		121	1087
		122	617
		123	729
		124	493
		125	607
		126	427
		127	882
		128	1199
		129	923
		130	327
		131	714
		132	271
		133	1132
		134	336
		135	668
		136	340
		137	574
		138	520
		139	790
		140	379
		141	715
		142	418
		143	585
		144	302
		145	959
		146	295
		147	3312
		148	684
		149	893
		150	303
		151	644
		152	449
		153	541
		154	398
		155	681
		156	317
		157	453
		158	345
		159	456
		160	217
		161	328
		162	163
		163	347
		164	220
		165	685
		166	276
		167	674
		168	243
		169	367
		170	174
		171	317
		172	184
		173	471
		174	166
		175	328
		176	188
		177	423
		178	302
		179	427
		180	208
		181	405
		182	214
		183	343
		184	213
		185	293
		186	144
		187	222
		188	138
		189	385
		190	184
		191	492
		192	212
		193	537
		194	204
		195	386
		196	197
		197	318
		198	189
		199	338
		200	235
		201	286
		202	179
		203	198
		204	142
		205	309
		206	144
		207	970
		208	336
		209	377
		210	216
		m/z	Counts (0.28 amu bin)
	Coated with alkylsilane, n = 3	1	21
		2	25
		3	65
		4	18
		6	66
		7	646
		8	1
		9	3
		10	81
		11	276
		12	1126
		13	1249
		14	1477
		15	2353
		16	115
		17	120
		18	3893
		19	448
		20	39
		21	32
		22	24
		23	57841
		24	2261
		25	833
		26	1986
		27	65918
		28	29753
		29	29189
		30	4931
		31	2346
		32	356
		33	135
		34	140
		35	115
		36	113
		37	333
		38	938
		39	171091
		40	9559
		41	49426
		42	6762
		43	30170
		44	7364
		45	10362
		46	3054
		47	1030
		48	295
		49	222
		50	904
		51	2817
		52	1920
		53	7569
		54	3697
		55	25237
		56	7830
		57	19691
		58	4352
		59	3954
		60	738
		61	1422
		62	808
		63	2491
		64	778
		65	3398
		66	1652
		67	8030
		68	2326
		69	7733
		70	2589
		71	3843
		72	2471
		73	8732
		74	3363
		75	1796
		76	482
		77	4206
		78	1696
		79	4421
		80	1318
		81	4680
		82	1651
		83	4967
		84	1714
		85	2406
		86	945
		87	1097
		88	520
		89	1206
		90	436
		91	4667
		92	779
		93	1642
		94	1104
		95	2972
		96	907
		97	1888
		98	1429
		99	1035
		100	966
		101	943
		102	754
		103	1423
		104	945
		105	2469
		106	747
		107	1350
		108	546
		109	1133
		110	760
		111	1214
		112	616
		113	822
		114	442
		115	2170
		116	726
		117	2109
		118	616
		119	9148
		120	645
		121	1335
		122	546
		123	747
		124	426
		125	555
		126	462
		127	909
		128	2272
		129	1282
		130	778
		131	954
		132	567
		133	1195
		134	569
		135	784
		136	346
		137	586
		138	431
		139	821
		140	369
		141	997
		142	515
		143	683
		144	521
		145	683
		146	471
		147	699
		148	755
		149	756
		150	314
		151	556
		152	674
		153	679
		154	446
		155	586
		156	427
		157	511
		158	458
		159	537
		160	344
		161	475
		162	290
		163	547
		164	312
		165	839
		166	367
		167	375
		168	380
		169	391
		170	321
		171	353
		172	335
		173	348
		174	277
		175	382
		176	313
		177	449
		178	490
		179	497
		180	343
		181	490
		182	362
		183	414
		184	389
		185	309
		186	512
		187	350
		188	279
		189	548
		190	306
		191	554
		192	276
		193	506
		194	308
		195	416
		196	333
		197	338
		198	358
		199	296
		200	359
		201	251
		202	324
		203	401
		204	274
		205	358
		206	230
		207	802
		208	302
		209	328
		210	298
		m/z	Counts (0.28 amu bin)
	Coated with alkylsilane, n = 4	1	21
		2	26
		3	53
		4	20
		5	2
		6	47
		7	502
		8	4
		10	53
		11	149
		12	900
		13	1073
		14	1367
		15	2308
		16	97
		17	105
		18	4124
		19	296
		20	30
		21	42
		22	33
		23	79584
		24	1644
		25	602
		26	1863
		27	58828
		28	25987
		29	24730
		30	3928
		31	1641
		32	294
		33	146
		34	143
		35	114
		36	149
		37	298
		38	797
		39	213881
		40	3506
		41	40891
		42	4759
		43	20108
		44	4658
		45	8506
		46	2148
		47	792
		48	246
		49	193
		50	650
		51	1765
		52	1075
		53	4607
		54	2044
		55	16281
		56	6134
		57	12631
		58	3056
		59	3164
		60	671
		61	1201
		62	716
		63	1677
		64	341
		65	1589
		66	964
		67	4741
		68	1415
		69	4375
		70	2103
		71	2821
		72	1380
		73	3213
		74	2025
		75	859
		76	281
		77	2281
		78	1183
		79	2843
		80	696
		81	2361
		82	975
		83	4041
		84	1147
		85	2267
		86	881
		87	1035
		88	472
		89	1064
		90	313
		91	2327
		92	392
		93	844
		94	778
		95	2159
		96	542
		97	1249
		98	649
		99	830
		100	605
		101	593
		102	394
		103	768
		104	677
		105	1342
		106	397
		107	747
		108	320
		109	572
		110	453
		111	483
		112	322
		113	466
		114	237
		115	1249
		116	382
		117	869
		118	310
		119	555
		120	462
		121	729
		122	380
		123	472
		124	253
		125	277
		126	280
		127	514
		128	1083
		129	670
		130	401
		131	507
		132	273
		133	8660
		134	280
		135	394
		136	207
		137	310
		138	315
		139	428
		140	236
		141	532
		142	288
		143	418
		144	267
		145	479
		146	228
		147	894
		148	268
		149	514
		150	190
		151	405
		152	350
		153	295
		154	219
		155	371
		156	165
		157	267
		158	248
		159	283
		160	165
		161	218
		162	159
		163	343
		164	189
		165	584
		166	202
		167	370
		168	181
		169	160
		170	130
		171	174
		172	125
		173	197
		174	141
		175	247
		176	162
		177	256
		178	205
		179	263
		180	194
		181	207
		182	191
		183	226
		184	146
		185	190
		186	162
		187	170
		188	121
		189	223
		190	143
		191	259
		192	140
		193	305
		194	138
		195	232
		196	124
		197	200
		198	145
		199	207
		200	169
		201	119
		202	149
		203	199
		204	98
		205	197
		206	132
		207	293
		208	143
		209	193
		210	147
		m/z	Counts (0.28 amu bin)
	Coated with alkylsilane, n = 5	1	28
		2	40
		3	55
		4	29
		5	5
		6	48
		7	580
		8	3
		9	1
		10	50
		11	173
		12	736
		13	792
		14	1037
		15	1590
		16	53
		17	43
		18	1511
		19	249
		20	13
		21	12
		22	10
		23	13305
		24	1103
		25	489
		26	1294
		27	38188
		28	20775
		29	21529
		30	3046
		31	1310
		32	188
		33	99
		34	91
		35	75
		36	92
		37	234
		38	595
		39	87716
		40	6309
		41	28925
		42	3888
		43	16233
		44	4537
		45	6300
		46	1533
		47	748
		48	188
		49	146
		50	493
		51	1423
		52	864
		53	4266
		54	1983
		55	14585
		56	4011
		57	11042
		58	2919
		59	3657
		60	553
		61	981
		62	392
		63	1360
		64	371
		65	1845
		66	908
		67	4549
		68	1333
		69	4829
		70	1571
		71	2951
		72	1545
		73	3327
		74	1923
		75	975
		76	237
		77	2540
		78	829
		79	2713
		80	783
		81	2805
		82	1020
		83	2975
		84	937
		85	1827
		86	766
		87	664
		88	266
		89	756
		90	234
		91	2527
		92	396
		93	1162
		94	541
		95	1967
		96	535
		97	1412
		98	1144
		99	828
		100	508
		101	610
		102	363
		103	673
		104	552
		105	1310
		106	436
		107	856
		108	334
		109	804
		110	517
		111	1040
		112	421
		113	572
		114	250
		115	1117
		116	378
		117	1105
		118	337
		119	690
		120	354
		121	771
		122	326
		123	494
		124	262
		125	426
		126	298
		127	497
		128	856
		129	641
		130	340
		131	522
		132	275
		133	621
		134	279
		135	485
		136	208
		137	410
		138	245
		139	424
		140	191
		141	495
		142	287
		143	343
		144	238
		145	349
		146	237
		147	7766
		148	271
		149	439
		150	200
		151	397
		152	334
		153	379
		154	391
		155	364
		156	221
		157	278
		158	212
		159	290
		160	177
		161	293
		162	161
		163	383
		164	141
		165	473
		166	259
		167	384
		168	238
		169	207
		170	148
		171	212
		172	172
		173	211
		174	133
		175	206
		176	151
		177	289
		178	219
		179	277
		180	171
		181	293
		182	159
		183	236
		184	183
		185	128
		186	109
		187	152
		188	147
		189	276
		190	155
		191	254
		192	153
		193	274
		194	150
		195	281
		196	142
		197	180
		198	108
		199	176
		200	123
		201	144
		202	153
		203	281
		204	136
		205	173
		206	146
		207	325
		208	197
		209	231
		210	142
		m/z	Counts (0.28 amu bin)
	Coated with alkylsilane, n = 6	1	16
		2	14
		3	57
		4	9
		6	30
		7	304
		8	1
		10	40
		11	135
		12	716
		13	912
		14	989
		15	1308
		16	42
		17	78
		18	2317
		19	325
		20	16
		21	12
		22	6
		23	18893
		24	1232
		25	514
		26	1062
		27	41713
		28	15765
		29	21631
		30	3688
		31	1505
		32	158
		33	77
		34	73
		35	64
		36	86
		37	164
		38	559
		39	104106
		40	6394
		41	41838
		42	5664
		43	26477
		44	7949
		45	5601
		46	1171
		47	545
		48	102
		49	143
		50	586
		51	1992
		52	1456
		53	6588
		54	4633
		55	28128
		56	7117
		57	15271
		58	3082
		59	4976
		60	783
		61	823
		62	459
		63	1233
		64	330
		65	2688
		66	1422
		67	9597
		68	2495
		69	8910
		70	2317
		71	2671
		72	4495
		73	23335
		74	3042
		75	2246
		76	332
		77	3426
		78	1288
		79	4818
		80	1496
		81	5470
		82	2045
		83	4616
		84	1388
		85	1957
		86	958
		87	790
		88	415
		89	620
		90	248
		91	3338
		92	635
		93	1644
		94	905
		95	3104
		96	861
		97	2358
		98	1692
		99	945
		100	638
		101	739
		102	440
		103	885
		104	672
		105	1462
		106	502
		107	948
		108	449
		109	964
		110	1375
		111	1254
		112	608
		113	592
		114	423
		115	1345
		116	531
		117	1620
		118	462
		119	845
		120	449
		121	867
		122	409
		123	587
		124	536
		125	474
		126	410
		127	499
		128	981
		129	660
		130	355
		131	973
		132	413
		133	1485
		134	478
		135	564
		136	338
		137	441
		138	449
		139	470
		140	275
		141	588
		142	348
		143	345
		144	296
		145	488
		146	315
		147	5001
		148	447
		149	968
		150	284
		151	325
		152	542
		153	449
		154	455
		155	422
		156	284
		157	348
		158	226
		159	349
		160	203
		161	9126
		162	167
		163	369
		164	196
		165	432
		166	321
		167	321
		168	208
		169	216
		170	218
		171	291
		172	192
		173	198
		174	162
		175	315
		176	224
		177	436
		178	293
		179	317
		180	230
		181	275
		182	178
		183	203
		184	169
		185	154
		186	135
		187	171
		188	141
		189	500
		190	240
		191	704
		192	306
		193	484
		194	270
		195	246
		196	154
		197	167
		198	118
		199	134
		200	129
		201	141
		202	159
		203	257
		204	156
		205	482
		206	231
		207	210
		208	598
		209	362
		210	266
		m/z	Counts (0.28 amu bin)
	Coated with alkylsilane, n = 7	1	18
		2	26
		3	53
		4	18
		5	3
		6	48
		7	411
		8	3
		9	3
		10	41
		11	179
		12	698
		13	921
		14	1014
		15	1555
		16	58
		17	69
		18	3741
		19	377
		20	12
		21	5
		22	9
		23	13578
		24	1102
		25	476
		26	1261
		27	46150
		28	18702
		29	26306
		30	6392
		31	2001
		32	232
		33	97
		34	109
		35	57
		36	106
		37	221
		38	670
		39	101357
		40	3054
		41	43148
		42	7101
		43	32330
		44	7548
		45	8202
		46	2462
		47	740
		48	167
		49	163
		50	688
		51	2447
		52	1483
		53	7136
		54	3937
		55	31018
		56	8370
		57	17443
		58	4514
		59	4075
		60	810
		61	1073
		62	642
		63	1850
		64	450
		65	2830
		66	1373
		67	9562
		68	2626
		69	10495
		70	2716
		71	4375
		72	3251
		73	21887
		74	6184
		75	2492
		76	460
		77	4185
		78	1618
		79	5206
		80	1557
		81	5824
		82	1801
		83	4792
		84	2188
		85	2568
		86	1136
		87	1034
		88	497
		89	1055
		90	493
		91	5374
		92	791
		93	2092
		94	1081
		95	3676
		96	1089
		97	2041
		98	1177
		99	890
		100	752
		101	737
		102	720
		103	1361
		104	1125
		105	2679
		106	833
		107	1464
		108	634
		109	1322
		110	682
		111	854
		112	488
		113	587
		114	448
		115	2526
		116	895
		117	2103
		118	730
		119	1163
		120	615
		121	1225
		122	652
		123	698
		124	360
		125	433
		126	453
		127	1002
		128	1788
		129	1380
		130	804
		131	1393
		132	727
		133	1862
		134	674
		135	749
		136	319
		137	445
		138	358
		139	794
		140	414
		141	1040
		142	548
		143	744
		144	623
		145	836
		146	561
		147	5030
		148	422
		149	179
		150	362
		151	470
		152	665
		153	623
		154	520
		155	637
		156	490
		157	572
		158	510
		159	468
		160	354
		161	1451
		162	268
		163	587
		164	295
		165	806
		166	381
		167	631
		168	438
		169	399
		170	421
		171	416
		172	479
		173	379
		174	289
		175	11328
		176	321
		177	450
		178	468
		179	479
		180	412
		181	524
		182	469
		183	453
		184	741
		185	360
		186	1195
		187	546
		188	310
		189	649
		190	332
		191	838
		192	380
		193	658
		194	399
		195	398
		196	403
		197	307
		198	720
		199	404
		200	676
		201	325
		202	393
		203	526
		204	328
		205	502
		206	311
		207	1685
		208	586
		209	444
		210	379
		m/z	Counts (0.28 amu bin)
	Coated with alkylsilane, n = 8	1	37
		2	34
		3	166
		4	28
		5	1
		6	244
		7	2557
		8	11
		9	5
		10	188
		11	694
		12	4317
		13	4962
		14	5547
		15	7700
		16	310
		17	318
		18	10939
		19	1452
		20	101
		21	45
		22	32
		23	73532
		24	9610
		25	3403
		26	6881
		27	177759
		28	76566
		29	89217
		30	16447
		31	6476
		32	730
		33	368
		34	164
		35	132
		36	224
		37	789
		38	2949
		39	448840
		40	31628
		41	147711
		42	19785
		43	90375
		44	25900
		45	23164
		46	6713
		47	2770
		48	955
		49	770
		50	2833
		51	8673
		52	5433
		53	22266
		54	9740
		55	71670
		56	22738
		57	60579
		58	16276
		59	11950
		60	2885
		61	7426
		62	2231
		63	6992
		64	2401
		65	11148
		66	5022
		67	20258
		68	6445
		69	21769
		70	7338
		71	11744
		72	6511
		73	22524
		74	7785
		75	4477
		76	1542
		77	15341
		78	6024
		79	15045
		80	3911
		81	15106
		82	5232
		83	14178
		84	5183
		85	9509
		86	4080
		87	4497
		88	1678
		89	3372
		90	1560
		91	14269
		92	2433
		93	5326
		94	2950
		95	9481
		96	2857
		97	6332
		98	6684
		99	4204
		100	2926
		101	2999
		102	2485
		103	5135
		104	3295
		105	6974
		106	2187
		107	4157
		108	1801
		109	4001
		110	2302
		111	4318
		112	2652
		113	3604
		114	1586
		115	8011
		116	2705
		117	5904
		118	1743
		119	3693
		120	2096
		121	3998
		122	1902
		123	2636
		124	1711
		125	2408
		126	1821
		127	3151
		128	6350
		129	4181
		130	1824
		131	3217
		132	1568
		133	3723
		134	1687
		135	2587
		136	2509
		137	2457
		138	2334
		139	2775
		140	1816
		141	4030
		142	2188
		143	2475
		144	1472
		145	2246
		146	1274
		147	6937
		148	252
		149	373
		150	392
		151	335
		152	300
		153	339
		154	334
		155	510
		156	280
		157	328
		158	376
		159	365
		160	390
		161	343
		162	910
		163	750
		164	568
		165	381
		166	372
		167	376
		168	342
		169	219
		170	120
		171	290
		172	962
		173	566
		174	851
		175	501
		176	993
		177	414
		178	583
		179	538
		180	501
		181	562
		182	551
		183	533
		184	497
		185	409
		186	991
		187	938
		188	700
		189	21627
		190	920
		191	133
		192	947
		193	453
		194	853
		195	480
		196	415
		197	491
		198	925
		199	964
		200	814
		201	871
		202	943
		203	352
		204	681
		205	278
		206	664
		207	237
		208	924
		209	259
		210	887

## Sheet: Figure S2
Figure S2
		n	Charge Density (µC/m2)	Error bar
		1	0.67659	0.03077
		2	1.12519	0.15722
		3	1.00741	0.17423
		4	1.33022	0.15707
		5	1.24222	0.06446
		6	1.99452	0.06666
		7	1.72519	0.21476
		8	2.29052	0.30439

[truncated: 6 more sheets: Figure S3, Figure S4, Figure S5a, Figure S5b, Figure S6, Figure S8]
